# Supplementary material for: Accurate molecular classification of cancer using simple rules
Source: BMC Med Genomics. 2009 Oct 30;2:64. doi: 10.1186/1755-8794-2-64 (PMC2777919; doi:10.1186/1755-8794-2-64)
Supplement: Additional file 1 — The rules derived from each of the 12 gene pairs identified in the Leukemia dataset 1. [file 1755-8794-2-64-S1.txt]

The rules derived from the other 12 gene pairs, each of which has 100% confidence.

U46499_at-M92287_at:
(1) if g(U46499_at)<=156.5, then ALL;
(2) if g(M92287_at)>1869.5, then ALL; 
(3) if g(U46499_at)>156.5 and g(M92287_at)<=1869.5, then AML.

U46499_at-D63880_at:
(1) if g(U46499_at)<=156.5, then ALL;
(2) if g(D63880_at)>421.5, then ALL; 
(3) if g(U46499_at)>156.5 and g(D63880_at)<=421.5, then AML.

U46499_at-S50223_at:
(1) if g(U46499_at)<=156.5, then ALL;
(2) if g(S50223_at)>222.5, then ALL; 
(3) if g(U46499_at)>156.5 and g(S50223_at)<=222.5, then AML.

U46499_at-Z15115_at:
(1) if g(U46499_at)<=156.5, then ALL;
(2) if g(Z15115_at)>2398, then ALL; 
(3) if g(U46499_at)>156.5 and g(Z15115_at)<=2398, then AML.

L09209_s_at-M92287_at:
(1) if g(L09209_s_at)<=992.5, then ALL;
(2) if g(M92287_at)>1869.5, then ALL; 
(3) if g(L09209_s_at)>992.5 and g(M92287_at)<=1869.5, then AML.

L09209_s_at-S50223_at:
(1) if g(L09209_s_at)<=992.5, then ALL;
(2) if g(S50223_at)>222.5, then ALL; 
(3) if g(L09209_s_at)>992.5 and g(S50223_at)<=222.5, then AML.

X61587_at-M92287_at:
(1) if g(X61587_at)<=519, then ALL;
(2) if g(M92287_at)>1869.5, then ALL; 
(3) if g(X61587_at)>519 and g(M92287_at)<=1869.5, then AML.

X61587_at-M12959_s_at:
(1) if g(X61587_at)<=519, then ALL;
(2) if g(M12959_s_at)>820.5, then ALL; 
(3) if g(X61587_at)>519 and g(M12959_s_at)<=820.5, then AML.

L09209_s_at-D63880_at:
(1) if g(L09209_s_at)<=992.5, then ALL;
(2) if g(D63880_at)>421.5, then ALL; 
(3) if g(L09209_s_at)>992.5 and g(D63880_at)<=421.5, then AML.

U05259_rna1_at-M92287_at:
(1) if g(U05259_rna1_at)>790.5, then ALL;
(2) if g(M92287_at)>1869.5, then ALL; 
(3) if g(U05259_rna1_at)<=790.5 and g(M92287_at)<=1869.5, then AML.

L09209_s_at-X59417_at:
(1) if g(L09209_s_at)<=992.5, then ALL;
(2) if g(X59417_at)>1797, then ALL; 
(3) if g(L09209_s_at)>992.5 and g(X59417_at)<=1797, then AML.

L09209_s_at-Z15115_at:
(1) if g(L09209_s_at)<=992.5, then ALL;
(2) if g(Z15115_at)>2398, then ALL; 
(3) if g(L09209_s_at)>992.5 and g(Z15115_at)<2398, then AML.
