# Supplementary material for: Accurate molecular classification of cancer using simple rules
Source: BMC Med Genomics. 2009 Oct 30;2:64. doi: 10.1186/1755-8794-2-64 (PMC2777919; doi:10.1186/1755-8794-2-64)
Supplement: Additional file 2 — The top 87 genes with depended degrees of no less than 0.5 in the training set of the Leukemia dataset 1. [file 1755-8794-2-64-S2.xls]

## Sheet: Sheet1
The top 87 genes with the depended degree no less than 0.5 in the training set of the Leukemia dataset 1.
No.	Accession	Description	size of positive region	depended degree
4847	X95735_at	Zyxin	38	1
2020	M55150_at	FAH	26	0.68
2233	M77142_at	NUCLEOLYSIN TIA-1	25	0.66
3252	U46499_at	GSTM5	25	0.66
4499	X70297_at	CHRNA7	25	0.66
6041	L09209_s_at	APLP2	25	0.66
248	D14874_at	ADM	24	0.63
1745	M16038_at	LYN	24	0.63
2354	M92287_at	CCND3	24	0.63
3320	U50136_rna1_at	LTC4S	24	0.63
5772	U22376_cds2_s_at	c-myb	24	0.63
6218	M27783_s_at	ELA2	24	0.63
1738	M15780_at	HPV	23	0.61
2267	M81933_at	CDC25A	23	0.61
2348	M80563_at	PLACENTAL CALCIUM-BINDING PROTEIN	23	0.61
2759	U12471_cds1_at	Thrombospondin-p50	23	0.61
4052	X04085_rna1_at	Catalase	23	0.61
4328	X59417_at	PROTEASOME IOTA CHAIN	23	0.61
4535	X74262_at	RETINOBLASTOMA BINDING PROTEIN P48	23	0.61
6167	M12959_s_at	TCRA	23	0.61
173	D10495_at	PRKCD	22	0.58
1924	M31158_at	PRKAR2B	22	0.58
3056	U46689_at	Microsomal aldehyde dehydrogenase	22	0.58
3507	U62136_at	Putative enterocyte differentiation promoting factor mRNA	22	0.58
3688	U73737_at	GTBP	22	0.58
4177	X15949_at	IRF2	22	0.58
4230	X52142_at	CTP synthetase	22	0.58
4546	X74801_at	PLEX PROTEIN 1	22	0.58
50	M11507_3_at	AFFX-HUMTFRR	21	0.55
1604	L41870_at	lastoma 1	21	0.55
1621	L42572_at	Motor protein	21	0.55
2121	M63138_at	CTSD	21	0.55
4107	X07743_at	PLECKSTRIN	21	0.55
4366	X61587_at	ARHG	21	0.55
5191	Z69881_at	Adenosine triphosphatase	21	0.55
6974	M28170_at	CD19	21	0.55
149	AF009426_at	Clone 22 mRNA	20	0.53
538	D63881_at	KIAA0159	20	0.53
654	D86479_at	Non-lens beta gamma-crystallin like protein (AIM1) mRNA	20	0.53
876	HG2810-HT2921_at	Homeotic Protein Pl2	20	0.53
1450	L28821_at	MANA2	20	0.53
1539	L38608_at	ALCAM	20	0.53
2050	M57609_at	GLI3 PROTEIN	20	0.53
2131	M63488_at	RPA1	20	0.53
2385	M94633_at	RAG2	20	0.53
2441	S50223_at	HKR-T1	20	0.53
2597	U02493_at	54 kDa protein mRNA	20	0.53
2642	U05259_rna1_at	MB-1	20	0.53
2995	U28833_at	DSCR1	20	0.53
3391	U53468_at	B13	20	0.53
3561	U65928_at	UN	20	0.53
3692	U73960_at	DP-ribosylation factor-like protein 4 mRNA	20	0.53
3863	U84487_at	CX3C chemokine precursor	20	0.53
4438	X66401_cds1_at	LMP2	20	0.53
4443	X66533_at	GUANYLATE CYCLASE SOLUBLE	20	0.53
5298	L07648_at	MXI1 mRNA	20	0.53
5501	Z15115_at	TOP2B	20	0.53
6281	M31211_s_at	MYL1	20	0.53
6515	U26266_s_at	DHPS	20	0.53
6623	U72936_s_at	X-LINKED HELICASE II	20	0.53
6768	X16660_cds1_s_at	Open reading frame p25	20	0.53
438	D43950_at	T-COMPLEX PROTEIN 1	19	0.5
504	D55654_at	MDH1	19	0.5
585	D80001_at	KIAA0179	19	0.5
629	D83920_at	FCN1	19	0.5
683	D86983_at	KIAA0230	19	0.5
758	D88270_at	Immunoglobulin lambda gene locus DNA	19	0.5
1078	03459_at	LTA4H	19	0.5
1306	L13278_at	CRYZ	19	0.5
1779	M19507_at	MPO	19	0.5
1909	M29877_at	FUCA1	19	0.5
2063	M59820_at	CSF3R	19	0.5
3096	U35451_at	Heterochromatin protein p25 mRNA	19	0.5
3331	U50733_at	Dynamitin mRNA	19	0.5
3591	U66838_at	Cyclin A1 mRNA	19	0.5
3668	U72621_at	LOT1 mRNA	19	0.5
3773	U79274_at	Clone 23733 mRNA	19	0.5
4153	X14850_at	HISTONE H2A.X	19	0.5
4262	X54326_at	MULTIFUNCTIONAL AMINOACYL-TRNA SYNTHETASE	19	0.5
4324	X59350_at	CD22	19	0.5
4368	X61970_at	PROTEASOME ZETA CHAIN	19	0.5
4375	X62535_at	DAGK1	19	0.5
4389	X63469_at	GTF2E2	19	0.5
5402	U31556_at	E2F5	19	0.5
5437	U94836_at	ERPROT	19	0.5
6225	M84371_rna1_s_at	CD19	19	0.5
6345	M63438_s_at	GLUL	19	0.5
