# Supplementary material for: Accurate molecular classification of cancer using simple rules
Source: BMC Med Genomics. 2009 Oct 30;2:64. doi: 10.1186/1755-8794-2-64 (PMC2777919; doi:10.1186/1755-8794-2-64)
Supplement: Additional file 3 — The rules produced by each of the 16 genes and 25 gene pairs identified in the Lung Cancer dataset. [file 1755-8794-2-64-S3.txt]

1 The rules derived by the 16 genes, each of which has 100% confidence.

(1) if g(2047_s_at)<=571.1, then Mesothelioma; if g(2047_s_at)>571.1, then ADCA.

(2) if g(266_s_at)<=76.95, then Mesothelioma; if g(2266_s_at)>76.95, then ADCA.

(3) if g(32046_at)<=103.2, then Mesothelioma; if g(32046_at)>103.2, then ADCA.

(4) if g(32551_at)<=73.45, then ADCA; if g(32551_at)>73.45, then Mesothelioma.

(5) if g(33245_at)<=48.3, then Mesothelioma; if g(33245_at)>48.3, then ADCA.

(6) if g(33833_at)<=453.7, then ADCA; if g(33833_at)>453.7, then Mesothelioma.

(7) if g(35330_at)<=25.3, then ADCA; if g(35330_at)>25.3, then Mesothelioma.

(8) if g(36533_at)<=193.25, then ADCA; if g(36533_at)>193.25, then Mesothelioma.

(9) if g(37205_at )<=78.8, then ADCA; if g(37205_at )>78.8, then Mesothelioma.

(10) if g(37716_at)<=197.75, then ADCA; if g(37716_at)>197.75, then Mesothelioma.

(11) if g(39795_at)<=1167, then ADCA; if g(39795_at)>1167, then Mesothelioma.

(12) if g(40936_at)<=430.6, then ADCA; if g(40936_at)>430.6, then Mesothelioma.

(13) if g(41286_at)<=41.5, then Mesothelioma; if g(41286_at)>41.5, then ADCA.

(14) if g(41402_at)<=54.6, then Mesothelioma; if g(41402_at )>54.6, then ADCA.

(15) if g(575_s_at)<=149.75, then Mesothelioma; if g(575_s_at)>149.75, then ADCA.

(16) if g(988_at)<=31, then Mesothelioma; if g(988_at)>31, then ADCA.

2 The rules derived by the 25 gene pairs selected in the training set by LOOCV, each of which has 100% confidence.

33754_at-36562_at:
(1) if g(36562_at)<=-7.65, then ADCA;
(2) if g(33754_at)>133.1, then ADCA; 
(3) if g(33754_at)<=133.1 and g(36562_at)>-7.65, then Mesothelioma.

33754_at-40496_at:
(1) if g(40496_at)<=1004.95, then ADCA;
(2) if g(33754_at)>133.1, then ADCA; 
(3) if g(33754_at)<=133.1 and g(40496_at)>1004.95, then Mesothelioma.

34105_f_at-40496_at:
(1) if g(40496_at)<=1004.95, then ADCA;
(2) if g(34105_f_at)>1089.8, then ADCA; 
(3) if g(34105_f_at)<=1089.8 and g(40496_at)>1004.95, then Mesothelioma.

34105_f_at-36562_at:
(1) if g(36562_at)<=-7.65, then ADCA;
(2) if g(34105_f_at)>1089.8, then ADCA; 
(3) if g(34105_f_at)<=1089.8 and g(36562_at)>-7.65, then Mesothelioma.


37004_at-40496_at:
(1) if g(40496_at)<=1004.95, then ADCA;
(2) if g(37004_at)>1374.95, then ADCA; 
(3) if g(37004_at)<=1374.95 and g(40496_at)>1004.95, then Mesothelioma.


37004_at-36562_at:
(1) if g(36562_at)<=-7.65, then ADCA;
(2) if g(37004_at)>1374.95, then ADCA; 
(3) if g(37004_at)<=1374.95 and g(36562_at)>-7.65, then Mesothelioma.

38827_at-40445_at:
(1) if g(38827_at)<=13.1, then Mesothelioma;
(2) if g(40445_at)<=56.2, then Mesothelioma;
(3) if g(38827_at)>13.1 and g(40445_at)>56.2, then ADCA.

1882_g_at-36562_at:
(1) if g(36562_at)<=-7.65, then ADCA;
(2) if g(1882_g_at)>78.85, then ADCA; 
(3) if g(1882_g_at)<=78.85 and g(36562_at)>-7.65, then Mesothelioma.

1882_g_at-40496_at:
(1) if g(40496_at)<=1004.95, then ADCA;
(2) if g(1882_g_at)>78.85, then ADCA; 
(3) if g(1882_g_at)<=78.85 and g(40496_at)>1004.95, then Mesothelioma.

33907_at-36562_at:
(1) if g(36562_at)<=-7.65, then ADCA;
(2) if g(33907_at)<=102.15, then ADCA; 
(3) if g(33907_at)>102.15 and g(36562_at)>-7.65, then Mesothelioma.

40496_at-36562_at:
(1) if g(36562_at)<=-7.65, then ADCA;
(2) if g(40496_at)<=1004.95, then ADCA; 
(3) if g(40496_at)>1004.95 and g(36562_at)>-7.65, then Mesothelioma.

1882_g_at-33907_at:
(1) if g(33907_at)<=102.15, then ADCA;
(2) if g(1882_g_at)>78.85, then ADCA; 
(3) if g(1882_g_at)<=78.85 and g(33907_at)>102.15, then Mesothelioma.

1882_g_at-37004_at:
(1) if g(37004_at)<=1374.95, then ADCA;
(2) if g(1882_g_at)>78.85, then ADCA; 
(3) if g(1882_g_at)<=78.85 and g(37004_at)>1374.95, then Mesothelioma.

35947_at-36269_at:
(1) if g(35947_at)>23.15, then Mesothelioma;
(2) if g(36269_at)>25.55, then Mesothelioma;
(3) if g(35947_at)<=23.15 and g(36269_at)<=25.55, then ADCA.

33907_at-34105_f_at:
(1) if g(34105_f_at)>1089.8, then ADCA;
(2) if g(33907_at)<=102.15, then ADCA; 
(3) if g(33907_at)>102.15 and g(34105_f_at)<=1089.8, then Mesothelioma.

36269_at-40445_at:
(1) if g(36269_at)>25.55, then Mesothelioma;
(2) if g(40445_at)<=56.2, then Mesothelioma;
(3) if g(36269_at)<=25.55 and g(40445_at)>56.2, then ADCA.

35947_at-40445_at:
(1) if g(35947_at)>23.15, then Mesothelioma;
(2) if g(40445_at)<=56.2, then Mesothelioma;
(3) if g(35947_at)<=23.15 and g(40445_at)>56.2, then ADCA.

38072_at-38827_at:
(1) if g(38072_at)>289.75, then Mesothelioma;
(2) if g(38827_at)<=13.1, then Mesothelioma;
(3) if g(38072_at)<=289.75 and g(38827_at)>13.1, then ADCA.

33907_at-40496_at:
(1) if g(40496_at)<=1004.95, then ADCA;
(2) if g(33907_at)<=102.15, then ADCA; 
(3) if g(33907_at)>102.15 and g(40496_at)>1004.95, then Mesothelioma.

38072_at-36269_at:
(1) if g(38072_at)>289.75, then Mesothelioma;
(2) if g(36269_at)>25.55, then Mesothelioma;
(3) if g(38072_at)<=289.75 and g(36269_at)<=25.55, then ADCA.

38072_at-40445_at:
(1) if g(38072_at)>289.75, then Mesothelioma;
(2) if g(40445_at)<=56.2, then Mesothelioma;
(3) if g(38072_at)<=289.75 and g(40445_at)>56.2, then ADCA.

1117_at-38827_at:
(1) if g(1117_at)<=234.95, then Mesothelioma;
(2) if g(38827_at)<=13.1, then Mesothelioma;
(3) if g(1117_at)>234.95 and g(38827_at)>13.1, then ADCA.

1117_at-36269_at:
(1) if g(1117_at)<=234.95, then Mesothelioma;
(2) if g(36269_at)>25.55, then Mesothelioma;
(3) if g(1117_at)>234.95 and g(36269_at)<=25.55, then ADCA.

1117_at-35947_at:
(1) if g(1117_at)<=234.95, then Mesothelioma;
(2) if g(35947_at)>23.15, then Mesothelioma;
(3) if g(1117_at)>234.95 and g(35947_at)<=23.15, then ADCA.

1117_at-38074_at:
(1) if g(1117_at)<=234.95, then Mesothelioma;
(2) if g(38074_at)>289.75, then Mesothelioma;
(3) if g(1117_at)>234.95 and g(38074_at)<=289.75, then ADCA.

3 The rules derived by the 7 gene pairs directly selected in the training set without LOOCV, each of which has 100% confidence. Every gene pair results to 99% classification accuracy on the test set of the lung cancer dataset. 

291_s_at-37954_at:
(1) if g(37954_at)<=130.8, then ADCA;
(2) if g(291_s_at)>265, then ADCA; 
(3) if g(291_s_at)<=265 and g(37954_at)>130.8, then Mesothelioma.

32424_at-37157_at:
(1) if g(32424_at)>7.3, then Mesothelioma;
(2) if g(37157_at)>490.5, then Mesothelioma; 
(3) if g(32424_at)<=7.3 and g(37157_at)<=490.5, then ADCA.

32424_at-39640_at:
(1) if g(32424_at)>7.3, then Mesothelioma;
(2) if g(39640_at)>448.55, then Mesothelioma; 
(3) if g(32424_at)<=7.3 and g(39640_at)<=448.55, then ADCA.

32424_at-39755_at:
(1) if g(32424_at)>7.3, then Mesothelioma;
(2) if g(39755_at)<=837.65, then Mesothelioma; 
(3) if g(32424_at)<=7.3 and g(39755_at)>837.65, then ADCA.

36685_at-37157_at:
(1) if g(36685_at)<=131.3, then Mesothelioma; 
(2) if g(37157_at)>490.5, then Mesothelioma; 
(3) if g(36685_at)>131.3 and g(37157_at)<=490.5, then ADCA.


36685_at-39640_at:
(1) if g(36685_at)<=131.3, then Mesothelioma;
(2) if g(39640_at)>448.55, then Mesothelioma; 
(3) if g(36685_at)>131.3 and g(39640_at)><=448.55, then ADCA.

37157_at-39640_at:
(1) if g(37157_at)>490.5, then Mesothelioma;
(2) if g(39640_at)>448.55, then Mesothelioma;
(3) if g(37157_at)<=490.5 and g(39640_at)<=448.55, then ADCA.
