# Supplementary material for: Accurate molecular classification of cancer using simple rules
Source: BMC Med Genomics. 2009 Oct 30;2:64. doi: 10.1186/1755-8794-2-64 (PMC2777919; doi:10.1186/1755-8794-2-64)
Supplement: Additional file 5 — The classification rules generated by each of the eight genes and three gene pairs identified in the Prostate Cancer dataset. [file 1755-8794-2-64-S5.txt]

The classification rules arising from the 8 genes.

(1) if g(32598_at)<=-0.776119, then Tumor (86.21% confidence); if g(32598_at)>-0.776119, then Normal (95.45% confidence).

(2) if g(36491_at)>-0.790146, then Tumor (85.71% confidence); if g(36491_at)<=-0.790146, then Normal (81.13% confidence).

(3) if g(40856_at)<=-0.433921, then Tumor(82.46% confidence); if g(40856_at)>-0.433921, then Normal(88.89% confidence).

(4) if g(32243_g_at)<=-0.612121, then Tumor(89.13% confidence); if g(32243_g_at)>-0.612121, then Normal(80.36% confidence).

(5) if g(36601_at)<=-0.783394, then Tumor(80.70% confidence); if g(36601_at)>-0.783394, then Normal(86.67% confidence).

(6) if g(38044_at)<=-0.42973, then Tumor(84% confidence); if g(38044_at)>-0.42973, then Normal(80.77% confidence).

(7) if g(41288_at)<=-0.543166, then Tumor(93.18% confidence); if g(41288_at)>-0.543166, then Normal(81.03% confidence).

(8) if g(1767_s_at)<=-0.381503, then Tumor(86% confidence); if g(1767_s_at)>-0.381503, then Normal(82.69% confidence).

The classification rules arising from the 3 gene pairs.

35178_at-35277_at:
(1) if g(35178_at)>0.28125, then Normal(100% confidence);
(2) if g(35277_at)>0.1375, then Normal(100% confidence); 
(3) if g(35178_at)<=0.28125 and g(35277_at)<=0.1375, then Tumor(75.36% confidence).

35178_at-38087_s_at:
(1) if g(35178_at)>0.28125, then Normal(100% confidence);
(2) if g(38087_s_at)>-0.281725, then Normal(100% confidence); 
(3) if g(35178_at)<=0.28125 and g(38087_s_at)<=-0.281725, then Tumor(75.36% confidence).

39331_at-33121_g_at:
(1) if g(39331_at)>-0.335196, then Tumor(100% confidence);
(2) if g(33121_g_at)>0.078948, then Tumor(100% confidence); 
(3) if g(39331_at)<=-0.335196 and g(33121_g_at)<=0.078948, then Normal(79.37% confidence).
