# Supplementary material for: Accurate molecular classification of cancer using simple rules
Source: BMC Med Genomics. 2009 Oct 30;2:64. doi: 10.1186/1755-8794-2-64 (PMC2777919; doi:10.1186/1755-8794-2-64)
Supplement: Additional file 6 — The top 20 genes ranked based on depended degree in the training set of the Prostate Cancer dataset. [file 1755-8794-2-64-S6.xls]

## Sheet: Sheet1
The top 20 genes with the size of positive region no less than 20 in the training set of the Prostate Cancer dataset.
No.	Accession	Description	size of positive region	depended degree
6185	37639_at	Human hepatoma mRNA for serine protease hepsin	37	0.363
7428	41755_at	Homo sapiens mRNA for KIAA0977 protein	37	0.363
10537	33121_g_at	Homo sapiens regulator of G protein signaling	31	0.304
8554	36589_at	Human mRNA for aldose reductase	30	0.294
12132	581_at	Human laminin B1 chain mRNA	28	0.275
11064	1676_s_at	Homo sapiens pancreatic tumor-related protein mRNA	26	0.255
1219	34608_at	Human MHC protein	25	0.245
8200	35277_at	Homo sapiens mRNA for KIAA0762 protein	25	0.245
8552	36587_at	H.sapiens mRNA for elongation factor	24	0.235
9093	38087_s_at	S100A4	24	0.235
719	32435_at	H.sapiens mRNA for ribosomal protein L19	23	0.225
12203	496_s_at	Human interleukin-11 receptor alpha chain mRNA	23	0.225
11756	942_at	Human mRNA for SMP-30	22	0.216
270	31509_at	H.sapiens BBC1 mRNA	21	0.206
8631	36666_at	beta-subunit and disulfide isomerase	21	0.206
3525	38951_at	Human collagen type XIII alpha-1 mRNA	20	0.196
3834	39979_at	Human factor X	20	0.196
8270	35347_at	Homo sapiens UPH1	20	0.196
8594	36629_at	AI635895	20	0.196
9828	40260_g_at	RNA binding protein U14946	20	0.196
