# Supplementary material for: Accurate molecular classification of cancer using simple rules
Source: BMC Med Genomics. 2009 Oct 30;2:64. doi: 10.1186/1755-8794-2-64 (PMC2777919; doi:10.1186/1755-8794-2-64)
Supplement: Additional file 7 — The classification rules generated by each of the eight genes identified in the Breast Cancer dataset. [file 1755-8794-2-64-S7.txt]

The classification rules arising from the 8 genes.

(1) if g(NM_012261)<=-0.077, then relapse (72.41% confidence); if g(NM_012261)>-0.077, then non-relapse (73.47% confidence).

(2) if g(Contig38726_RC)<=-0.165, then relapse (81.82% confidence); if g(Contig38726_RC)>-0.165, then non-relapse (71.43% confidence).

(3) if g(U45975)<=-0.196, then relapse(74.19% confidence); if g(U45975)>-0.196, then non-relapse(76.60% confidence).

(4) if g(Contig51517_RC)<=0.0175, then relapse(82.61% confidence); if g(Contig51517_RC)>0.0175, then non-relapse(72.72% confidence).

(5) if g(NM_001689)>0.002, then relapse(70.97% confidence); if g(NM_001689)<=0.002, then non-relapse(74.47% confidence).

(6) if g(AL080059)>-0.1935, then relapse(73.53% confidence); if g(AL080059 )<=-0.1935, then non-relapse(79.55% confidence).

(7) if g(NM_000271)>0, then relapse(74.07% confidence); if g(NM_000271)<=0, then non-relapse(72.55% confidence).

(8) if g(AL049689)<=-0.021, then relapse(75.86% confidence); if g(AL049689)>-0.021, then non-relapse(75.51% confidence).
