# Supplementary material for: Accurate molecular classification of cancer using simple rules
Source: BMC Med Genomics. 2009 Oct 30;2:64. doi: 10.1186/1755-8794-2-64 (PMC2777919; doi:10.1186/1755-8794-2-64)
Supplement: Additional file 8 — The classification rules generated by each of the 21 genes identified in the Leukemia dataset 2. [file 1755-8794-2-64-S8.txt]

The classification rules arising from the 21 genes.

(1) if g(36239_at)>1796.5, then ALL (95.24% confidence); 
    if g(36239_at)>214 and g(36239_at)<=1796.5, then MLL(93.33% confidence); 
    if g(36239_at)<=214, then AML(90.48% confidence).

(2) if g(39318_at)>20000, then ALL (94.74% confidence); 
    if g(39318_at)>1063 and g(39318_at)<=20000, then MLL(81.25% confidence); 
    if g(39318_at)<=1063, then AML(86.36% confidence).

(3) if g(40191_s_at)>2966.5, then ALL (94.44% confidence); 
    if g(40191_s_at)>761.5 and g(40191_s_at)<=2966.5, then MLL(82.35% confidence); 
    if g(40191_s_at)<=761.5, then AML(86.36% confidence).

(4) if g(840_at)>5158.5, then ALL (83.33% confidence); 
    if g(840_at)>2534 and g(840_at)<=5158.5, then MLL(84.62% confidence); 
    if g(840_at)<=2534, then AML(90.00% confidence).

(5) if g(266_s_at)>5482.5, then ALL (86.96% confidence); 
    if g(266_s_at)>425 and g(266_s_at)<=5482.5, then MLL(81.25% confidence); 
    if g(266_s_at)<=425, then AML(88.89% confidence).

(6) if g(37933_at)>579, then ALL (80.00% confidence); 
    if g(37933_at)>268.5 and g(37933_at)<=579, then MLL(90.00% confidence); 
    if g(37933_at)<=268.5, then AML(86.36% confidence).

(7) if g(38989_at)>582.5, then ALL (76.92% confidence); 
    if g(38989_at)>133 and g(38989_at)<=582.5, then MLL(88.89% confidence); 
    if g(38989_at)<=133, then AML(86.36% confidence).

(8) if g(33833_at)>4377, then ALL (94.74% confidence); 
    if g(33833_at)>2236 and g(33833_at)<=4377, then MLL(84.62% confidence); 
    if g(33833_at)<=2236, then AML(76.00% confidence).
    
(9) if g(32874_at)>1907, then ALL (83.33% confidence); 
    if g(32874_at)>1088.5 and g(32874_at)<=1907, then MLL(75.00% confidence); 
    if g(32874_at)<=1088.5, then AML(82.61% confidence).

(10) if g(37487_at)>3892.5, then ALL (80.92% confidence); 
     if g(37487_at)>2631 and g(36239_at)<=3892.5, then MLL(88.89% confidence); 
     if g(37487_at)<=2631, then AML(74.07% confidence).

(11) if g(31886_at)>260, then ALL (94.12% confidence); 
     if g(31886_at)>-58.5 and g(31886_at)<=260, then MLL(84.62% confidence); 
     if g(31886_at)<=-58.5, then AML(74.07% confidence).

(12) if g(35164_at)>-217, then ALL (90.91% confidence); 
     if g(35164_at)>-820.5 and g(35164_at)<=-217, then MLL(75.00% confidence); 
     if g(35164_at)<=-820.5, then AML(100% confidence).

(13) if g(36905_at)>2076.5, then ALL (93.33% confidence); 
     if g(36905_at)>1034.5 and g(36905_at)<=2076.5, then MLL(75.00% confidence); 
     if g(36905_at)<=1034.5, then AML(76.92% confidence).

(14) if g(37539_at)>972, then ALL (100% confidence); 
     if g(37539_at)>-725.5 and g(37539_at)<=972, then MLL(73.91% confidence); 
     if g(37539_at)<=-725.5, then AML(100% confidence).

(15) if g(37910_at)>3099.5, then ALL (85.71% confidence); 
     if g(37910_at)>1644 and g(37910_at)<=3099.5, then MLL(78.57% confidence); 
     if g(37910_at)<=1644, then AML(81.82% confidence).

(16) if g(32847_at)>45.5, then ALL (100% confidence); 
     if g(32847_at)>-108.5 and g(32847_at)<=45.5, then MLL(72.73% confidence); 
     if g(32847_at)<=-108.5, then AML(93.75% confidence).
    
(17) if g(35260_at)>3314, then ALL (100% confidence); 
     if g(35260_at)>1225.5 and g(35260_at)<=3314, then MLL(92.31% confidence); 
     if g(35260_at)<=1225.5, then AML(79.17% confidence).

(18) if g(41790_at)>1607, then ALL (86.36% confidence); 
     if g(41790_at)>632 and g(41790_at)<=1607, then MLL(73.33% confidence); 
     if g(41790_at)<=632, then AML(85.00% confidence).

(19) if g(32579_at)>5346.5, then ALL (100% confidence); 
     if g(32579_at)>2746 and g(32579_at)<=5346.5, then MLL(73.68% confidence); 
     if g(32579_at)<=2746, then AML(86.96% confidence).

(20) if g(1373_at)>7214.5, then ALL (94.12% confidence); 
     if g(1373_at)>2249 and g(1373_at)<=7214.5, then MLL(72.22% confidence); 
     if g(1373_at)<=2249, then AML(86.36% confidence).

(21) if g(1325_at)>1501.5, then ALL (100% confidence); 
     if g(1325_at)>201 and g(1325_at)<=1501.5, then AML(88.89% confidence); 
     if g(1325_at)<=201, then MLL(75.00% confidence).
